# Supplementary material for: Sex-Specific Differences in Patients with Hypertrophic Cardiomyopathy: A Cohort Study from Vienna
Source: J Pers Med. 2026 Jan 21;16(1):56. doi: 10.3390/jpm16010056 (PMC12842707; doi:10.3390/jpm16010056)
Supplement: Supplementary file 1 [file jpm-16-00056-s001.zip]

Archive with 1 entries (1 files):
- jpm-4064017-supplementary.pdf
